# Supplementary material for: Association of Genetic Markers with CSF Oligoclonal Bands in Multiple Sclerosis Patients
Source: PLoS One. 2013 Jun 13;8(6):e64408. doi: 10.1371/journal.pone.0064408 (PMC3681825; doi:10.1371/journal.pone.0064408)
Supplement: Table S1 — (XLSX) [file pone.0064408.s002.xlsx]

## Sheet: Table S1
		SNP information					meta-analysis						italian population					scandinavian population					belgian population
chr	position	SNP	nearest gene	reference allele	p-value fixed effects model	p-value random effects model	OR fixed effects model	OR random effects model	Q	I	freq OCB+	freq OCB -	p-value	OR	95% CI	freq OCB+	freq OCB -	p-value	OR	95% CI	freq OCB+	freq OCB -	p-value	OR	95% CI
1	7921550	rs226476	TNFRSF9	A	0.275	0.838	0.77	0.85	0.000	87.40	0.020	0.092	2.81E-05	0.21	0.09-0.46	0.051	0.037	0.277	1.39	0.76-2.54	0.041	0.013	0.219	3.29	0.44-24.61
1	61469154	rs333161	NFIA	A	1.42E-03	0.159	0.61	0.52	0.000	88.28	0.071	0.204	5.02E-06	0.30	0.17-0.52	0.089	0.078	0.500	1.16	0.75-1.78	0.071	0.167	3.55E-03	0.38	0.20-0.75
1	61485506	rs333166	NFIA	G	1.42E-03	0.133	0.62	0.53	0.001	86.17	0.071	0.204	5.02E-06	0.30	0.17-0.52	0.092	0.087	0.775	1.06	0.71-1.6	0.082	0.167	0.014	0.45	0.23-0.86
1	206587191	rs2217357	PLXNA2	A	0.012	0.258	0.66	0.67	0.013	77.03	0.095	0.225	6.48E-05	0.36	0.21-0.61	0.063	0.062	0.955	1.01	0.63-1.64	0.088	0.103	0.678	0.85	0.39-1.85
1	228544843	rs6687646	PGBD5	A	6.15E-03	0.224	0.56	0.53	0.004	81.95	0.024	0.112	2.35E-06	0.20	0.09-0.41	0.038	0.040	0.839	0.94	0.52-1.69	0.052	0.064	0.655	0.80	0.30-2.12
2	10217841	rs7593918	C2orf48	G	0.033	0.284	0.81	0.75	0.003	82.91	0.343	0.551	4.23E-05	0.43	0.28-0.65	0.359	0.372	0.655	0.95	0.74-1.2	0.380	0.372	0.886	1.04	0.64-1.69
2	15245526	rs12476678	NAG	A	3.91E-03	0.169	0.74	0.69	0.005	81.18	0.238	0.439	1.31E-05	0.40	0.26-0.61	0.253	0.276	0.357	0.89	0.68-1.15	0.241	0.256	0.769	0.92	0.54-1.58
2	31482209	rs1366814	XDH	C	0.135	0.740	0.81	0.86	0.000	87.21	0.112	0.255	4.20E-05	0.37	0.22-0.60	0.121	0.115	0.734	1.07	0.74-1.53	0.136	0.077	0.145	1.88	0.79-4.47
2	41155966	rs13429393	SLC8A1	A	0.012	0.304	0.62	0.62	0.003	83.19	0.068	0.184	4.21E-05	0.32	0.18-0.57	0.053	0.040	0.330	1.33	0.75-2.38	0.050	0.090	0.150	0.54	0.23-1.27
2	80437264	rs11902493	CTNNA2	G	0.022	0.529	0.34	0.42	0.004	87.90	0.006	0.051	1.42E-05	0.11	0.03-0.37	0.011	0.006	0.457	1.72	0.41-7.22	0.013	0.000	0.318
2	148989987	rs4972281	MBD5	A	0.043	0.283	0.81	0.74	0.002	83.72	0.246	0.439	3.49E-05	0.42	0.27-0.64	0.274	0.273	0.980	1.00	0.77-1.3	0.280	0.295	0.784	0.93	0.55-1.56
2	174070595	rs7590983	CDCA7	G	4.42E-03	0.277	0.62	0.66	0.017	75.62	0.064	0.174	7.91E-05	0.33	0.18-0.58	0.064	0.082	0.217	0.76	0.5-1.17	0.074	0.051	0.460	1.48	0.52-4.23
2	180367820	rs10168253	ZNF533	G	0.024	0.179	0.81	0.70	0.003	82.90	0.373	0.582	5.41E-05	0.43	0.28-0.65	0.405	0.407	0.947	0.99	0.78-1.26	0.435	0.500	0.278	0.77	0.48-1.23
2	180750615	rs7597201	KIAA1604	C	4.31E-04	0.286	0.57	0.60	0.001	86.94	0.081	0.255	2.26E-08	0.26	0.15-0.43	0.067	0.071	0.780	0.94	0.6-1.47	0.062	0.064	0.929	0.96	0.37-2.51
2	183270893	rs376699	DNAJC10	C	0.021	0.170	0.80	0.71	0.005	81.15	0.288	0.480	7.87E-05	0.44	0.29-0.67	0.367	0.373	0.838	0.98	0.77-1.24	0.353	0.410	0.323	0.79	0.49-1.27
2	183305563	rs825660	DNAJC10	A	0.010	0.124	0.78	0.69	0.008	79.55	0.289	0.480	8.67E-05	0.44	0.29-0.67	0.375	0.388	0.648	0.95	0.75-1.2	0.352	0.423	0.215	0.74	0.46-1.19
2	188143888	rs6730608	TNFPI	A	0.349	0.541	0.91	0.82	0.000	87.92	0.397	0.612	3.52E-05	0.42	0.27-0.64	0.393	0.373	0.483	1.09	0.86-1.38	0.457	0.410	0.430	1.21	0.75-1.95
2	188160769	rs4268904	TNFPI	A	0.343	0.539	0.91	0.82	0.000	87.88	0.397	0.612	3.52E-05	0.42	0.27-0.64	0.392	0.373	0.493	1.09	0.86-1.38	0.457	0.410	0.430	1.21	0.75-1.95
2	217947484	rs722082	TNS1	G	0.051	0.287	0.75	0.64	0.001	85.34	0.066	0.184	2.95E-05	0.32	0.18-0.56	0.109	0.096	0.481	1.15	0.78-1.7	0.091	0.128	0.298	0.68	0.33-1.40
3	12508148	rs17036821	TSEN2	A	0.241	0.909	0.78	0.91	0.000	90.46	0.025	0.115	1.86E-06	0.19	0.09-0.41	0.067	0.050	0.234	1.37	0.81-2.32	0.059	0.013	0.097	4.66	0.63-34.49
3	12526807	rs6766510	TSEN2	G	0.236	0.815	0.78	0.84	0.000	90.23	0.028	0.122	2.02E-06	0.21	0.10-0.42	0.068	0.050	0.218	1.39	0.82-2.35	0.062	0.026	0.199	2.49	0.59-10.52
3	39792498	rs1880787	MYRIP	G	0.063	0.538	0.76	0.77	0.002	84.36	0.080	0.204	4.35E-05	0.34	0.2-0.58	0.111	0.112	0.958	0.99	0.69-1.43	0.096	0.064	0.356	1.55	0.60-3.99
3	39808795	rs11712154	MYRIP	A	0.057	0.409	0.76	0.73	0.003	82.46	0.088	0.214	6.01E-05	0.35	0.21-0.6	0.113	0.112	0.948	1.01	0.7-1.46	0.101	0.090	0.749	1.14	0.50-2.59
3	57107240	rs2291462	IL17RD	A	0.269	0.776	0.86	0.88	0.000	88.52	0.138	0.296	3.35E-05	0.38	0.24-0.61	0.148	0.127	0.323	1.19	0.84-1.68	0.140	0.090	0.217	1.66	0.74-3.72
3	57109155	rs6445853	IL17RD	A	0.287	0.783	0.87	0.89	0.000	88.45	0.139	0.296	3.91E-05	0.39	0.24-0.62	0.149	0.127	0.309	1.20	0.85-1.69	0.140	0.090	0.217	1.66	0.74-3.72
3	57115012	rs1545981	IL17RD	A	0.079	0.577	0.77	0.78	0.001	86.94	0.093	0.235	1.21E-05	0.33	0.2-0.56	0.108	0.099	0.626	1.10	0.75-1.62	0.104	0.077	0.453	1.39	0.58-3.33
3	57391741	rs9850744	FLJ44290	A	0.211	0.350	0.88	0.72	0.000	89.83	0.259	0.449	5.99E-05	0.43	0.28-0.66	0.317	0.270	0.086	1.25	0.97-1.63	0.326	0.423	0.087	0.66	0.41-1.07
3	57425175	rs1584327	FLJ44290	A	0.031	0.447	0.74	0.72	0.000	87.74	0.117	0.286	2.36E-06	0.33	0.21-0.53	0.111	0.099	0.534	1.13	0.77-1.66	0.118	0.115	0.940	1.03	0.49-2.15
3	57485838	rs1470553	FLJ44290	A	0.032	0.459	0.75	0.73	0.000	87.91	0.123	0.296	2.05E-06	0.33	0.21-0.53	0.121	0.112	0.629	1.09	0.76-1.58	0.126	0.115	0.786	1.11	0.53-2.30
3	60146700	rs9876685	FHIT	G	6.29E-05	0.051	0.32	0.37	0.053	65.91	0.018	0.102	3.04E-07	0.16	0.07-0.35	0.011	0.019	0.253	0.60	0.25-1.45	0.017	0.026	0.609	0.67	0.15-3.09
3	98837719	rs10222570	EPHA6	A	3.01E-04	0.133	0.62	0.65	0.025	72.98	0.126	0.276	4.36E-05	0.38	0.23-0.61	0.105	0.144	0.034	0.70	0.5-0.97	0.110	0.090	0.579	1.26	0.56-2.85
4	130013009	rs11933240	PHF17	G	0.134	0.809	0.84	0.91	0.000	87.91	0.237	0.418	7.78E-05	0.43	0.28-0.66	0.212	0.214	0.917	0.99	0.74-1.31	0.211	0.115	0.046	2.06	1.00-4.22
4	130080159	rs13149221	SCLT1	A	0.103	0.778	0.83	0.90	0.000	87.65	0.228	0.408	7.23E-05	0.43	0.28-0.66	0.211	0.217	0.792	0.96	0.73-1.28	0.210	0.115	0.049	2.04	0.99-4.18
4	166553841	rs10517844	CPE	G	0.079	0.335	1.21	1.36	0.002	84.09	0.335	0.143	9.37E-05	3.03	1.69-5.41	0.308	0.283	0.343	1.13	0.88-1.46	0.334	0.385	0.377	0.80	0.49-1.31
4	166554631	rs729699	CPE	A	0.030	0.267	1.26	1.44	0.001	84.79	0.352	0.143	2.76E-05	3.26	1.82-5.82	0.316	0.283	0.218	1.17	0.91-1.52	0.347	0.385	0.506	0.85	0.52-1.38
4	166560409	rs1946816	CPE	C	0.086	0.307	1.21	1.49	0.000	87.87	0.307	0.092	7.02E-06	4.38	2.18-8.81	0.291	0.263	0.284	1.15	0.89-1.5	0.325	0.385	0.291	0.77	0.47-1.25
4	166577982	rs10517849	CPE	G	0.162	0.543	1.15	1.24	0.000	88.17	0.370	0.174	9.77E-05	2.80	1.64-4.8	0.361	0.332	0.316	1.13	0.89-1.45	0.398	0.513	0.051	0.63	0.39-1.00
4	166609670	rs1370686	CPE	A	0.415	0.550	1.08	1.22	0.000	87.79	0.423	0.214	5.64E-05	2.69	1.64-4.43	0.424	0.429	0.866	0.98	0.78-1.24	0.457	0.539	0.174	0.72	0.45-1.16
5	157437693	rs17242471	CLINT1	A	0.018	0.287	0.77	0.73	0.004	82.36	0.189	0.367	2.93E-05	0.40	0.26-0.62	0.210	0.224	0.560	0.92	0.7-1.22	0.230	0.218	0.807	1.07	0.61-1.90
5	171177027	rs1420415	FBXW11	C	0.129	0.245	1.16	1.45	0.001	86.67	0.440	0.225	3.82E-05	2.71	1.66-4.42	0.428	0.444	0.571	0.94	0.74-1.18	0.435	0.372	0.285	1.30	0.80-2.12
5	171185452	rs11740782	FBXW11	A	0.802	0.411	1.03	1.35	0.000	87.87	0.338	0.135	4.70E-05	3.26	1.79-5.94	0.332	0.367	0.211	0.86	0.67-1.09	0.345	0.346	0.990	1.00	0.61-1.63
6	15490759	rs17576261	JARID2	A	0.064	0.403	0.66	0.64	0.007	79.88	0.027	0.102	9.16E-05	0.25	0.12-0.52	0.039	0.034	0.684	1.14	0.61-2.15	0.050	0.051	0.976	0.98	0.34-2.86
6	44249066	rs6938938	CAPN11	A	0.041	0.357	0.74	0.71	0.005	81.04	0.082	0.204	6.64E-05	0.35	0.20-0.6	0.099	0.099	0.988	1.00	0.68-1.47	0.095	0.090	0.889	1.06	0.47-2.41
6	72186062	rs1727668	OGFRL1	A	0.173	0.465	0.86	0.77	0.000	87.88	0.154	0.327	1.34E-05	0.38	0.24-0.59	0.250	0.233	0.507	1.10	0.84-1.44	0.221	0.205	0.752	1.10	0.61-1.96
6	93477143	rs2169100	EPHA7	G	0.490	0.559	0.93	0.82	0.000	88.65	0.238	0.427	4.63E-05	0.42	0.27-0.64	0.292	0.252	0.131	1.23	0.94-1.6	0.276	0.269	0.899	1.04	0.61-1.76
6	98125801	rs9320598	C6orf167	G	9.40E-07	4.95E-05	0.46	0.45	0.260	25.84	0.065	0.184	2.29E-05	0.31	0.18-0.55	0.049	0.090	1.93E-03	0.52	0.34-0.79	0.058	0.090	0.277	0.63	0.27-1.46
7	78307468	rs504216	MAGI2	C	0.008	0.121	1.30	1.58	0.002	84.25	0.461	0.235	1.64E-05	2.79	1.72-4.52	0.402	0.388	0.644	1.06	0.83-1.34	0.472	0.382	0.137	1.45	0.89-2.36
7	100345832	rs4727468	ACHE	G	0.115	0.460	0.68	0.62	0.004	82.21	0.018	0.082	5.52E-05	0.20	0.08-0.47	0.041	0.034	0.557	1.21	0.64-2.27	0.027	0.026	0.948	1.05	0.24-4.64
8	79059702	rs880091	PKIA	A	5.33E-03	0.224	0.70	0.69	0.007	79.93	0.129	0.286	2.33E-05	0.37	0.23-0.6	0.136	0.155	0.335	0.85	0.62-1.18	0.163	0.154	0.845	1.07	0.56-2.04
9	14205878	rs10511593	NFIB	G	0.057	0.451	0.80	0.78	0.001	84.96	0.182	0.357	3.26E-05	0.40	0.26-0.62	0.195	0.199	0.883	0.98	0.73-1.31	0.221	0.184	0.464	1.26	0.68-2.31
9	71421623	rs1576508	APBA1	A	3.55E-03	0.313	0.46	0.55	0.016	75.92	0.026	0.112	7.61E-06	0.22	0.10-0.45	0.019	0.019	0.998	1.00	0.43-2.35	0.025	0.026	0.986	0.99	0.22-4.38
9	74924315	rs7038941	ANXA1	A	0.058	0.251	0.83	0.73	0.003	83.27	0.332	0.531	8.18E-05	0.44	0.29-0.67	0.327	0.320	0.787	1.04	0.81-1.33	0.316	0.359	0.437	0.82	0.50-1.35
9	74947029	rs10869227	ANXA1	G	0.072	0.278	0.84	0.74	0.003	83.07	0.333	0.531	9.21E-05	0.44	0.29-0.67	0.327	0.320	0.787	1.04	0.81-1.33	0.315	0.346	0.576	0.87	0.53-1.43
10	29152705	rs787346	BAMBI	G	0.010	0.185	0.77	0.70	0.004	81.80	0.301	0.510	2.23E-05	0.41	0.27-0.63	0.307	0.323	0.563	0.93	0.73-1.19	0.270	0.295	0.638	0.88	0.53-1.48
11	15182763	rs1945627	INSC	G	0.020	0.397	0.70	0.73	0.007	79.90	0.103	0.240	6.39E-05	0.37	0.22-0.61	0.081	0.087	0.722	0.93	0.62-1.4	0.098	0.077	0.554	1.30	0.54-3.11
11	17553957	rs11024326	USH1C	G	0.027	0.365	0.80	0.78	0.003	83.04	0.365	0.571	5.66E-05	0.43	0.28-0.65	0.281	0.301	0.435	0.90	0.7-1.16	0.298	0.256	0.445	1.23	0.72-2.11
11	31765646	rs662702	PAX6	A	0.015	0.375	0.66	0.68	0.005	81.49	0.083	0.214	2.10E-05	0.33	0.19-0.56	0.063	0.059	0.804	1.06	0.65-1.74	0.063	0.064	0.972	0.98	0.38-2.57
12	27060145	rs6487586	TM7SF3	G	0.073	0.309	0.82	0.71	0.000	87.21	0.219	0.408	2.57E-05	0.41	0.27-0.63	0.234	0.211	0.357	1.14	0.86-1.51	0.227	0.282	0.279	0.75	0.44-1.27
12	27252170	rs11048916	STK38L	G	0.107	0.293	0.85	0.70	0.000	89.18	0.352	0.571	1.72E-05	0.41	0.27-0.62	0.356	0.323	0.244	1.16	0.9-1.48	0.339	0.423	0.142	0.70	0.43-1.13
12	27293976	rs922275	STK38L	A	0.102	0.284	0.85	0.70	0.000	88.43	0.357	0.571	2.75E-05	0.42	0.27-0.63	0.353	0.323	0.286	1.14	0.89-1.46	0.338	0.421	0.148	0.70	0.43-1.14
12	90943930	rs7959206	BTG1	G	0.076	0.332	1.18	1.30	0.002	83.45	0.576	0.367	7.07E-05	2.34	1.52-3.59	0.473	0.466	0.809	1.03	0.82-1.3	0.483	0.500	0.772	0.93	0.58-1.49
13	23722936	rs2793490	SPATA13	G	0.037	0.329	0.73	0.64	0.001	85.27	0.062	0.184	8.72E-06	0.29	0.17-0.52	0.105	0.099	0.771	1.06	0.72-1.556	0.068	0.077	0.765	0.87	0.36-2.12
13	23725744	rs912143	SPATA13	G	0.031	0.453	0.73	0.70	0.000	87.95	0.078	0.225	1.41E-06	0.29	0.17-0.49	0.119	0.115	0.846	1.04	0.72-1.49	0.093	0.077	0.641	1.23	0.51-2.95
13	26859006	rs9554024	MTIF3	A	0.077	0.381	0.47	0.45	0.017	75.48	0.004	0.041	3.27E-05	0.09	0.02-0.37	0.012	0.009	0.702	1.26	0.3837-4.14	0.011	0.013	0.888	0.86	0.10-7.08
13	26875606	rs1218801	MTIF3	A	0.033	0.393	0.42	0.45	0.008	79.14	0.005	0.051	3.35E-06	0.09	0.03-0.32	0.012	0.009	0.665	1.30	0.4-4.26	0.011	0.013	0.888	0.86	0.10-7.08
13	45054490	rs7330573	COG3	A	2.73E-03	0.451	0.39	0.59	0.022	73.68	0.023	0.102	1.40E-05	0.21	0.1-0.45	0.011	0.006	0.400	1.84	0.44-7.7	0.019	0.026	0.687	0.73	0.16-3.34
13	113132512	rs7989319	ADPRHL1	G	0.893	0.579	1.01	1.22	0.000	88.26	0.399	0.194	6.66E-05	2.76	1.65-4.62	0.307	0.342	0.208	0.85	0.67-1.09	0.301	0.346	0.417	0.81	0.50-1.34
14	34401579	rs1208461	BAZ1A	A	0.024	0.221	0.78	0.69	0.002	84.26	0.221	0.408	3.21E-05	0.41	0.26-0.63	0.216	0.208	0.750	1.05	0.79-1.39	0.213	0.269	0.257	0.73	0.43-1.25
14	54949438	rs10138446	TBPL2	G	0.200	0.572	0.88	0.83	0.000	88.58	0.291	0.500	1.82E-05	0.41	0.26-0.62	0.393	0.388	0.882	1.02	0.8-1.29	0.423	0.346	0.195	1.38	0.84-2.26
14	69692701	rs17765431	SLC8A3	A	0.009	0.202	0.68	0.65	0.011	78.04	0.086	0.214	3.94E-05	0.34	0.20-0.58	0.087	0.093	0.714	0.93	0.62-1.38	0.101	0.115	0.692	0.86	0.41-1.81
14	84955967	rs1055813	FLRT2	A	0.117	0.457	0.85	0.80	0.002	84.35	0.229	0.408	8.12E-05	0.43	0.28-0.66	0.275	0.273	0.947	1.01	0.78-1.31	0.263	0.231	0.535	1.19	0.68-2.08
15	68301372	rs17689081	TLE3	A	1.61E-03	0.053	0.62	0.54	0.028	71.98	0.048	0.143	9.22E-05	0.30	0.16-0.57	0.095	0.115	0.266	0.81	0.56-1.17	0.069	0.115	0.144	0.57	0.27-1.22
16	22838530	rs9931159	HS3ST2	A	9.43E-03	0.385	0.64	0.71	0.013	77.12	0.077	0.194	8.91E-05	0.35	0.2-0.60	0.064	0.075	0.451	0.84	0.54-1.31	0.063	0.038	0.389	1.68	0.51-5.58
16	73293621	rs2097840	MLKL	A	0.016	0.171	0.79	0.69	0.002	84.19	0.364	0.582	2.20E-05	0.41	0.27-0.63	0.431	0.435	0.883	0.98	0.78-1.24	0.371	0.436	0.262	0.76	0.47-1.23
17	6529861	rs218688	SLC13A5	A	3.05E-03	0.121	1.33	1.59	0.001	85.36	0.494	0.245	2.33E-06	3.01	1.87-4.85	0.482	0.457	0.379	1.11	0.88-1.4	0.486	0.423	0.295	1.29	0.80-2.07
17	27031861	rs9890552	RAB11FIP4	A	1.10E-03	0.252	0.44	0.58	0.074	61.55	0.055	0.163	2.69E-05	0.30	0.16-0.54	0.012	0.012	0.956	0.97	0.34-2.76	0.027	0.026	0.952	1.05	0.24-4.62
17	33854257	rs8182236	SOCS7	G	0.026	0.420	0.79	0.79	0.002	83.74	0.218	0.398	5.99E-05	0.42	0.27-0.65	0.250	0.273	0.367	0.89	0.68-1.15	0.260	0.205	0.291	1.36	0.77-2.43
18	47769552	rs9304414	DCC	C	0.015	0.279	0.73	0.64	0.000	89.36	0.158	0.337	7.94E-06	0.37	0.24-0.58	0.141	0.115	0.197	1.27	0.88-1.81	0.140	0.231	0.035	0.54	0.31-0.96
19	11745037	rs670240	ZNF441	C	0.227	0.468	0.89	0.80	0.001	86.54	0.390	0.602	4.69E-05	0.42	0.28-0.65	0.456	0.444	0.675	1.05	0.83-1.33	0.418	0.385	0.572	1.15	0.71-1.86
19	11746777	rs444131	ZNF441	A	0.174	0.435	0.88	0.79	0.001	86.23	0.389	0.602	4.08E-05	0.42	0.28-0.64	0.453	0.444	0.776	1.03	0.82-1.31	0.413	0.385	0.628	1.13	0.70-1.83
19	11747854	rs441052	ZNF441	G	0.189	0.443	0.88	0.79	0.001	86.53	0.388	0.602	3.73E-05	0.42	0.27-0.65	0.454	0.444	0.723	1.04	0.83-1.32	0.413	0.385	0.631	1.13	0.69-1.82
19	61902598	rs7256661	BC37295_3	A	0.588	0.540	0.95	0.81	0.000	88.87	0.298	0.490	9.61E-05	0.44	0.29-0.67	0.315	0.264	0.060	1.28	0.99-1.67	0.287	0.308	0.705	0.91	0.54-1.51
20	20203729	rs1327907	C20orf26	A	0.175	0.272	1.14	1.43	0.001	86.60	0.400	0.184	2.60E-05	2.96	1.75-5.01	0.457	0.469	0.680	0.95	0.76-1.2	0.442	0.410	0.598	1.14	0.71-1.83
20	48444372	rs2002635	PTPN1	G	3.23E-03	0.123	1.33	1.43	0.014	76.71	0.516	0.306	7.37E-05	2.41	1.54-3.78	0.470	0.426	0.130	1.20	0.95-1.51	0.461	0.449	0.843	1.05	0.66-1.68
20	53601325	rs3848690	CBLN4	G	1.56E-03	0.083	0.71	0.68	0.030	71.63	0.197	0.367	8.33E-05	0.42	0.27-0.66	0.210	0.245	0.147	0.82	0.63-1.07	0.233	0.256	0.652	0.88	0.51-1.52
21	22452252	rs2827261	NCAM2	G	0.028	0.253	0.75	0.65	0.001	85.93	0.099	0.245	1.29E-05	0.34	0.21-0.56	0.141	0.130	0.599	1.10	0.78-1.54	0.145	0.192	0.271	0.71	0.39-1.31
21	29800235	rs2070398	GRIK1	A	0.738	0.944	0.96	0.97	0.000	90.16	0.212	0.388	7.24E-05	0.42	0.28-0.65	0.182	0.140	0.060	1.37	0.99-1.91	0.178	0.115	0.165	1.66	0.81-3.43
21	40401568	rs451518	DSCAM	G	7.82E-04	0.213	0.59	0.62	0.015	76.13	0.053	0.156	5.68E-05	0.30	0.16-0.56	0.081	0.115	0.036	0.67	0.47-0.98	0.078	0.051	0.405	1.56	0.55-4.43
22	26254516	rs7285940	MN1	G	0.481	0.847	1.08	1.09	0.000	92.59	0.312	0.510	6.57E-05	0.44	0.29-0.66	0.298	0.239	0.028	1.35	1.03-1.77	0.335	0.180	5.28E-03	2.31	1.27-4.21
