# Supplementary material for: Association of Genetic Markers with CSF Oligoclonal Bands in Multiple Sclerosis Patients
Source: PLoS One. 2013 Jun 13;8(6):e64408. doi: 10.1371/journal.pone.0064408 (PMC3681825; doi:10.1371/journal.pone.0064408)
Supplement: Table S2 — (XLS) [file pone.0064408.s003.xls]

## Sheet: Table S2
chr	gene	SNP	position	ref. allele	freq OCB positive	freq OCB negative	p-value	OR	L95	U95	95% CI
1	MMEL1	rs4648356	2699024	1	0.246	0.277	0.314	0.851	0.622	1.165	0.622-1.165
1	EVI5	rs11810217	92920965	1	0.277	0.326	0.127	0.792	0.587	1.069	0.587-1.069
1	VCAM1	rs11581062	101180107	3	0.318	0.299	0.560	1.095	0.808	1.484	0.808-1.484
1	CD58	rs1335532	116902480	3	0.098	0.116	0.400	0.828	0.533	1.285	0.533-1.285
1	RGS1	rs1323292	190807644	3	0.145	0.170	0.323	0.828	0.569	1.204	0.569-1.204
1	KIF21B	rs7522462	199148218	1	0.219	0.170	0.090	1.373	0.950	1.984	0.950-1.984
2	No gene	rs12466022	43212565	1	0.238	0.241	0.917	0.983	0.709	1.362	0.709-1.362
2	PLEK	rs7595037	68500599	3	0.351	0.339	0.728	1.054	0.785	1.414	0.785-1.414
2	MERTK	rs17174870	112381672	1	0.168	0.144	0.375	1.196	0.805	1.778	0.805-1.778
2	SP140	rs10201872	230814968	1	0.177	0.201	0.390	0.858	0.604	1.217	0.604-1.217
3	EOMES	rs11129295	27763784	1	0.416	0.451	0.316	0.866	0.654	1.147	0.654-1.147
3	No gene	rs669607	28046448	1	0.444	0.415	0.410	1.126	0.849	1.495	0.849-1.495
3	CBLB	rs2028597	107041527	1	0.082	0.089	0.700	0.908	0.555	1.484	0.555-1.484
3	TMEM39A	rs2293370	120702624	1	0.144	0.152	0.750	0.939	0.636	1.386	0.636-1.386
3	CD86	rs9282641	123279458	1	0.095	0.094	0.951	1.015	0.629	1.638	0.629-1.638
3	IL12A	rs2243123	161192345	3	0.252	0.259	0.826	0.965	0.701	1.327	0.701-1.327
5	IL7R	rs6897932	35910332	1	0.200	0.205	0.861	0.970	0.686	1.370	0.686-1.370
5	PTGER4	rs4613763	40428485	3	0.107	0.089	0.413	1.224	0.754	1.988	0.754-1.988
5	IL12B	rs2546890	158692478	1	0.502	0.411	0.010	1.449	1.092	1.923	1.092-1.923
6	BACH2	rs12212193	91053490	3	0.472	0.451	0.552	1.089	0.823	1.441	0.823-1.441
6	THEMIS	rs802734	128320491	3	0.287	0.272	0.650	1.075	0.786	1.470	0.786-1.470
6	MYB	rs11154801	135781048	1	0.378	0.362	0.640	1.072	0.802	1.432	0.802-1.432
6	IL22RA2	rs17066096	137494601	3	0.309	0.281	0.402	1.141	0.838	1.555	0.838-1.555
6	OLIG3	rs13192841	138008907	1	0.383	0.384	0.983	0.997	0.748	1.328	0.748-1.328
6	TAGAP	rs1738074	159385965	1	0.382	0.415	0.338	0.871	0.656	1.156	0.656-1.156
7	ZNF746	rs354033	148920397	1	0.293	0.353	0.067	0.761	0.567	1.020	0.567-1.020
8	IL7	rs1520333	79563593	3	0.343	0.326	0.608	1.081	0.803	1.455	0.803-1.455
8	MYC	rs4410871	128884211	1	0.268	0.237	0.315	1.182	0.853	1.639	0.853-1.639
8	PVT1	rs2019960	129261453	3	0.224	0.179	0.123	1.328	0.925	1.905	0.925-1.905
10	IL2RA	rs3118470	6141719	3	0.262	0.313	0.110	0.782	0.577	1.058	0.577-1.058
10	ZMIZ1	rs1250550	80730323	1	0.268	0.263	0.887	1.023	0.746	1.404	0.746-1.404
10	HHEX	rs7923837	94471897	1	0.346	0.357	0.734	0.951	0.710	1.273	0.710-1.273
11	CD6	rs650258	60588858	1	0.372	0.406	0.325	0.867	0.652	1.152	0.652-1.152
12	TNFRSF1A	rs1800693	6310270	3	0.458	0.446	0.752	1.046	0.790	1.385	0.790-1.385
12	CLECL1	rs10466829	9767358	3	0.419	0.415	0.916	1.015	0.765	1.348	0.765-1.348
12	CYP27B1	rs12368653	56419523	3	0.410	0.429	0.604	0.928	0.700	1.231	0.700-1.231
12	MPHOSPH9	rs949143	122161116	3	0.342	0.348	0.850	0.972	0.725	1.303	0.725-1.303
14	ZFP36L1	rs4902647	68323944	1	0.419	0.415	0.918	1.015	0.765	1.347	0.765-1.347
14	BATF	rs2300603	75075310	3	0.249	0.290	0.178	0.809	0.594	1.102	0.594-1.102
14	GALC	rs2119704	87557442	1	0.063	0.071	0.627	0.873	0.506	1.508	0.506-1.508
16	CLEC16A	rs7200786	11085302	1	0.453	0.487	0.340	0.873	0.660	1.154	0.660-1.154
16	IRF8	rs13333054	84568534	1	0.236	0.237	0.970	0.994	0.716	1.380	0.716-1.380
17	STAT3	rs9891119	37761506	2	0.386	0.362	0.488	1.108	0.829	1.481	0.829-1.481
18	MALT1	rs7238078	54535172	2	0.238	0.241	0.917	0.983	0.709	1.362	0.709-1.362
19	TNFSF14	rs1077667	6619972	1	0.133	0.103	0.211	1.336	0.848	2.104	0.848-2.104
19	TYK2	rs8112449	10381064	1	0.310	0.326	0.628	0.929	0.690	1.252	0.690-1.252
19	MPV17L2	rs874628	18165700	3	0.306	0.371	0.050	0.748	0.559	1.000	0.559-1.000
19	DKKL1	rs2303759	54560863	2	0.331	0.321	0.786	1.042	0.773	1.405	0.773-1.405
20	CD40	rs2425752	44135527	1	0.328	0.348	0.536	0.912	0.680	1.222	0.680-1.222
20	CYP24A1	rs2248359	52224925	1	0.460	0.424	0.311	1.157	0.873	1.534	0.873-1.534
22	MAPK1	rs2283792	20461125	1	0.375	0.442	0.054	0.759	0.572	1.006	0.572-1.006
22	SCO2	rs470119	49313780	1	0.386	0.410	0.488	0.904	0.680	1.203	0.680-1.203
